# Supplementary material for: Multiparameter Optimization of Pseudomonas aeruginosa Elastase Inhibitors for Systemic Administration
Source: J Med Chem. 2026 Feb 5;69(4):4160–86. doi: 10.1021/acs.jmedchem.5c02788 (PMC12951441; doi:10.1021/acs.jmedchem.5c02788)
Supplement: Supplementary file 2 [file jm5c02788_si_002.csv]

Compound	SMILES	LasB IC50 [nM]	logD7.4	FRET IC50 in presence of 1% surfactant [nM]	FRET IC50 in presence of 0.8 mg/mL DPPC [nM]	Surfactant protein binding [%]	S9 Clint [µL/mg/min] Mouse	Plasma t1/2 [min] Mouse	Calu-3 Papp [10-6 cm/s]	A549 viability inh. [%]	HepG2 viability inh. [%]	HEK293 viability inh. [%]	IC50 [nM] MMP-1	IC50 [nM] MMP-2	IC50 [nM] MMP-3	IC50 [nM] COX-1	IC50 [nM] TACE	PPB [%] Mouse
19	O=C(C(P(O)(O)=O)CC(C)C)NC1=CC=CC=C1C2=CC=C(Cl)C=C2	2723 ± 156	0.3
20	O=C(C(P(O)(O)=O)CC(C)C)NC1=CC=CC(C2=CC=C(Cl)C=C2)=C1	21.3 ± 0.5	0.9
21	O=C(C(P(O)(O)=O)CC(C)C)NC1=CC=C(C2=CC=C(Cl)C=C2)C=C1	8.5 ± 0.5	0.79	45			<5.8	>240	0.44 ± 0.35	<10	<10	<10	>100	>100	>100	>100	>100	98.3 ± 0.1
22	O=C(C(P(O)(O)=O)CC(C)C)NC1=NC=C(C2=CC=C(Cl)C=C2)C=C1	191 ± 4.6	0.23
23	O=C(C(P(O)(O)=O)CC(C)C)NC1=CN=C(C2=CC=C(Cl)C=C2)C=C1	9.5 ± 0.4	0.32	31 ± 13	10.3 ± 0.7	37.2 ± 0.8	<5.8	>240	1.25 ± 0.73	<10	<10	<10	>100	>100	>100	>100	>100	97.2 ± 0.9
24	O=C(C(P(O)(O)=O)CC(C)C)NC1=CN=C(C2=CC=C(Cl)C=C2)N=C1	28.6 ± 1.7	0.43
35	O=C(C(P(O)(O)=O)CC(C)C)NC1=CN=C(C2=CC=C(OC(C)C)C=C2)N=C1	15.3 ± 0.8	0.36				<5.8	>240	0.49 ± 0.13	<10	<10	<10	>100	>100	>100	>100	>100	95.0 ± 0.6
36	O=C(C(P(O)(O)=O)CC(C)C)NC1=CN=C(C2=CC(Cl)=C(OC(C)C)C=C2)N=C1	22.1 ± 1.1	n.d.	34 ± 11
80	O=C(C(P(O)(O)=O)CC(C)C)NC1=CC=C(N2CCOCC2)C=C1	48.9 ± 1.6	–1.11
81	O=C(C(P(O)(O)=O)CC(C)C)NC1=CC=C(N2CCNCC2)C=C1	174 ± 10.4	–1.83	221 ± 55	120 ± 8		<5.8	>240	0.75 ± 0.28	<10	<10	<10	>100	>100	>100	>100	>100	60.6 ± 8.6
82	O=C(C(P(O)(O)=O)CC(C)C)NC1=CC=C(N2CCN(C)CC2)C=C1	109 ± 7.8	–1.36	159 ± 52			<5.8	>240	0.63 ± 0.18	<10	<10	<10	>100	>100	>100	>100	>100	33 ± 13
83	O=C(C(P(O)(O)=O)CC(C)C)NC1=CC=C(N2CCN(C(C)=O)CC2)C=C1	33.1 ± 0.7	–1.28
84	O=C(C(P(O)(O)=O)CC(C)C)NC1=CC=C(N2CCC(C)CC2)C=C1	37.7 ± 1.4	0.39
85	O=C(C(P(O)(O)=O)CC(C)C)NC1=CC=C(N2C=CN=C2)C=C1	36.6 ± 1.6	–1.11
86	O=C(C(P(O)(O)=O)CC(C)C)NC1=CC=C(N2C=CC=N2)C=C1	48.7 ± 1.6	–0.72
87	O=C(C(P(O)(O)=O)CC(C)C)NC1=CC=C(N2N=CC=N2)C=C1	43.1 ± 1.8	–0.68
88	O=C(C(P(O)(O)=O)CC(C)C)NC1=CC=C(N2C=NC=N2)C=C1	38.9 ± 2.1	–1.32
90	O=C(C(P(O)(O)=O)CC(C)C)NC1=CC=C(SC2=CC(Cl)=C(Cl)C=C2)C=C1	16.3 ± 0.5	2.22								<10	<10	>100	>100	>100	>100	>100
91	O=C(C(P(O)(O)=O)CC(C)C)NC1=CC=C(OC2=CC(Cl)=C(Cl)C=C2)C=C1	17.9 ± 0.6	1.67
92	O=C(C(P(O)(O)=O)CC(C)C)NC1=CC=C(S(NC2=CC=C(Cl)C(Cl)=C2)(=O)=O)C=C1	16.3 ± 0.8	0.64
93	O=C(C(P(O)(O)=O)CC(C)C)NC1=CC=C(C(NC2=CC=C(Cl)C(Cl)=C2)=O)C=C1	41.0 ± 3.3	1.11
130	O=C(c1ccncc1)Nc2ccc(NC(C(P(O)(O)=O)CC(C)C)=O)cc2	68.5 ± 4.0	–1.18	68.7 ± 0.71	46.8 ± 1.9	0	<5.8	>240	1.63 ± 1.02	<10	<10	<10	>100	>100	>100	>100	>100	61.7 ± 5.1
131	O=C(C(P(O)(O)=O)CC(C)C)NC1=CC=C(NC(C2=NSC(Cl)=C2Cl)=O)C=C1	45.7 ± 4.1	0.21
132	O=C(C(P(O)(O)=O)CC(C)C)NC1=CC=C(NC(C2=CC=C(Cl)S2)=O)C=C1	50.4 ± 1.1	–0.21
133	O=C(C(P(O)(O)=O)CC(C)C)NC1=CC=C(NC(C2=NC(Cl)=CS2)=O)C=C1	49.0 ± 1.8	–0.47
134	O=C(C(P(O)(O)=O)CC(C)C)NC1=CC=C(NC(C2=CC(Cl)=C(Cl)S2)=O)C=C1	40.4 ± 1.5	0.49
135	O=C(C(P(O)(O)=O)CC(C)C)NC1=CC=C(NC(C2=CC(C3=CC=CC=C3)=CS2)=O)C=C1	30.1 ± 1.6	0.9
136	O=C(C(P(O)(O)=O)CC(C)C)NC1=CC=C(NC(C2=CC=CO2)=O)C=C1	31.3 ± 1.6	–0.90
137	O=C(C(P(O)(O)=O)CC(C)C)NC1=CC=C(NC(C2=CC(C=CC=C3)=C3N=C2)=O)C=C1	29.4 ± 1.5	–0.30
138	O=C(C(P(O)(O)=O)CC(C)C)NC1=CC=C(NC(C2=NC(C=CC=C3)=C3S2)=O)C=C1	28.7 ± 1.0	0.47				<5.8	>240		<10	<10	<10	>100	>100	>100	>100	>100	96.4 ± 0.76
139	O=C(C(P(O)(O)=O)CC(C)C)NC1=CC=C(NC(C2=CC=C(C3=CC=CC=C3)S2)=O)C=C1	23.3 ± 0.8	1.03
140	O=C(C(P(O)(O)=O)CC(C)C)NC1=CC=C(NS(C2=CC=CC=C2)(=O)=O)C=C1	31.0 ± 1.0	–0.47
141	O=C(C(P(O)(O)=O)CC(C)C)NC1=CC=C(NS(C2=CC=C(Cl)C(Cl)=C2)(=O)=O)C=C1	11.8 ± 0.7	0.36	153 ± 43	12.5 ± 0.4	44.2 ± 2.5	<5.8	>240	0.37 ± 0.20	<10	<10	<10	>100	>100	>100	>100	>100	98.3 ± 0.1
142	O=C(C(P(O)(O)=O)CC(C)C)NC1=CC=C(NS(C2=CC=C(OC)C(OC)=C2)(=O)=O)C=C1	52.5 ± 2.5	–0.51
143	O=C(C(P(O)(O)=O)CC(C)C)NC1=CC=C(NS(C2=CC=CS2)(=O)=O)C=C1	26.1 ± 1.5	–0.55
144	O=C(C(P(O)(O)=O)CC(C)C)NC1=CC=C(NS(C2=CC=C(C=CC=C3)C3=C2)(=O)=O)C=C1	37.7 ± 1.4	0.21
145	O=C(C(P(O)(O)=O)CC(C)C)NC1=CC=C(NS(C2CCCCC2)(=O)=O)C=C1	31.1 ± 1.2	–0.26
146	O=C(C(P(O)(O)=O)CC(C)C)NC1=CC=C(NS(C2=CC=C(N3CCCC3=O)C=C2)(=O)=O)C=C1	65.7 ± 2.7	–0.55
157	O=C(C(P(O)(O)=O)CC(C)C)NC1=CC(F)=C(NC(CC2=CC(Cl)=C(Cl)C=C2)=O)C=C1	38.3 ± 1.4	0.77
158	O=C(C(P(O)(O)=O)CC(C)C)NC1=CC(C(F)(F)F)=C(NC(CC2=CC(Cl)=C(Cl)C=C2)=O)C=C1	113 ± 6.2	1.03
159	O=C(C(P(O)(O)=O)CC(C)C)NC1=CC=C(NS(CC2=CC(Cl)=C(Cl)C=C2)(=O)=O)C=C1	20.6 ± 0.7	0.56
164	O=C(C(P(O)(O)=O)CC(C)C)NC1=CC=C(CSC2=CC=C(Cl)C(Cl)=C2)C=C1	16.4 ± 1.1	1.96
169	O=C(C(P(O)(O)=O)CC(C)C)NC1=CC=C(CNC2=CC=C(Cl)C(Cl)=C2)C=C1	16.5 ± 1.3	1.41
189	O=C(C(P(O)(O)=O)CC(C)C)NC1=CC=C(C(C2=CC=CC=C2)=O)C=C1	45.6 ± 1.0	0.04
190	O=C(C(P(O)(O)=O)CC(C)C)NC1=CC=C(CC2=CC=CC=C2)C=C1	24.2 ± 0.9	0.56
191	O=C(C(P(O)(O)=O)CC(C)C)NC1=CC=C(SCC2=CC=C(Cl)C(Cl)=C2)C=C1	21.4 ± 0.8	1.84
192	O=C(C(P(O)(O)=O)CC(C)C)NC1=CC=C(OCC2=CC=C(Cl)C(Cl)=C2)C=C1	12.9 ± 0.2	1.58
193	O=C(C(P(O)(O)=O)CC(C)C)NC1=CC=C(NC(C2=CC=C(Cl)C(Cl)=C2)=O)C=C1	24.7 ± 1.3	0.73
195	O=C(C(P(O)(O)=O)CC(C)C)NC1=CC=C(NC(CC2=CC=C(Cl)C(Cl)=C2)=O)C=C1	23.9 ± 0.9	0.6								<10	<10	>100	>100	>100	>100	>100
196	O=C(C(P(O)(O)=O)CC(C)C)NC1=CC=C(NC(C2=CC=CS2)=O)C=C1	39.6 ± 1.7	–0.47
197	O=C(C(P(O)(O)=O)CC(C)C)NC1=CC=C(NC(CC2=CC=CS2)=O)C=C1	63.7 ± 3.0	–1.18
204	O=C(C(P(O)(O)=O)CC(C)C)NC1=CC(NC(C2=CC(Cl)=C(Cl)C=C2)=O)=CC=C1	265 ± 11	0.73
205	O=C(C(P(O)(O)=O)CC(C)C)NC1=CC(NC(CC2=CC=C(Cl)C(Cl)=C2)=O)=CC=C1	107 ± 4	0.73
206	O=C(Nc1ccc(cc1)C(F)(F)F)C(CC(C)C)P(=O)(O)O		0.02				<5.8	>240	2.76 ± 1.15	<10								93.8 ± 1.0
207	O=C(Nc1ccc(C)cc1)C(CC(C)C)P(=O)(O)O		–0.64				<5.8	>240	0.97 ± 0.21	<10								91.8 ± 2.3
208	Clc1ccc(NC(=O)C(CC(C)C)P(=O)(O)O)cc1Cl		0.06				<5.8	>240	1.27 ± 0.33	<10								98.9 ± 0.70
209	O=C(Nc1ccc(cc1)C#N)C(CC(C)C)P(=O)(O)O		–0.84				<5.8	>240		<10								79.6 ± 1.2
210	O=S(=O)(c1ccc(NC(=O)C(CC(C)C)P(=O)(O)O)cc1)C(F)(F)F		0.23				<5.8	>240		<10								97.5 ± 0.41
211	O=C(Nc1ccc(cc1)C(F)(F)F)C(Cc1ccccc1)P(=O)(O)O		0.1				<5.8	>240		10 ± 4								89.9 ± 0.77
212	O=C(NC1=CC=C(C(C)=O)C=C1)[C@@H](NC(C(P(O)(O)=O)CC(C)C)=O)C(C)C		–0.58				<5.8	>240	0.86 ± 0.39	<10								86.9 ± 2.1
213	ClC1=C(Cl)C=C(NC([C@H](C(C)C)NC(C(P(O)(O)=O)CC(C)C)=O)=O)C=C1		0.41				<5.8	>240	0.71 ± 0.24	<10								97.6 ± 0.59
